# Supplementary material for: Waved with open eyelids 2 (woe2) is a novel spontaneous mouse mutation in the protein phosphatase 1, regulatory (inhibitor) subunit 13 like (Ppp1r13l) gene
Source: BMC Genet. 2012 Aug 28;13:76. doi: 10.1186/1471-2156-13-76 (PMC3469352; doi:10.1186/1471-2156-13-76)
Supplement: Additional file 1 — Sequences of PCR primers used in this study. [file 1471-2156-13-76-S1.xlsx]

## Sheet: Sheet1
Primer number:	Primer Use:	Primer Tm:	Primer Sequence:
130	RT-PCR cDNA	60.1	GAG GGA CCT TCT GGA CCT GAA CT
131	RT-PCR cDNA	60.3	GCT CTC TCT CCA GGG TAA GAG CTG
132	RT-PCR cDNA	59	GAA CGA GTC TGA CTT GGA TGT AGC C
133	RT-PCR cDNA	58.3	GTT TGA GGG GTC GAG GAA TCT CT
106	RT-PCR cDNA	60.4	GCC ACC GGA AGC ACA GAC T
107	RT-PCR cDNA	58	GTC AGG GGA GTT GAC GTT GG
160	RT-PCR cDNA	61.1	GAG CTG TCC ACA ATT ACA GAG GGA TCT GA
161	RT-PCR cDNA	63.3	ATC TCT CCG CAG CAC AGT GAC TGA CTC
84	RT-PCR cDNA	56.3	ACT ACC CCA TCG TGG ACT TC
85	RT-PCR cDNA	51.4	ATA AAG GAA ATG TTT CCC ATG TC
154	Long range PCR	58.1	TGT CCA CAA TTA CAG AGG GAT CTG AAG
155	Long range PCR	63.3	ATC TCT CCG CAG CAC AGT GAC TGA CTC
166	Genomic exon scanning	53.8	TCA GAG CAT GGT AAG TCA TAG G
167	Genomic exon scanning	47.2	GTC GTA AAG TGA ACA TAA GA
168	Genomic exon scanning	56.7	GGA GTT ACA GAT GGT TGT GAG CT
169	Genomic exon scanning	58.7	GGG CTC AAG ATT CCA AAG CCA C
170	Genomic exon scanning	65.2	CCA CCG TGC ACC TGT GGG GAG
171	Genomic exon scanning	56.7	AGC TAT GCC TGA GTT CTT GTC AG
172	Genomic exon scanning	54	AAC GAG ATC ATT CAG CAG TGA
173	Genomic exon scanning	53.6	ACA GCC CTC AAA TGT TAG AGA
174	Genomic exon scanning	53.4	TCC GAT GGT CTT AGG AGA AC
175	Genomic exon scanning	52.9	CCA AGC TGT CCT TAA ACA CA
176	Genomic exon scanning	49.8	CCA CCT GTA CAG TGT TAA AT
177	Genomic exon scanning	50.7	CCT AAG TCA TGC TAA GCA AG
48	Genomic exon scanning	60.5	CTC CCT CCA GTC AGA GTC ACG TC
49	Genomic exon scanning	57.8	TGG ACT TAA GGT CCG AGT TTC CA
50	Genomic exon scanning	57.4	CCG AAC CCT AAT GAC TGT TGA GG
51	Genomic exon scanning	58.5	TTC ACC CTG CAC CAC CTT AGA AA
52	Genomic exon scanning	58.1	TCA TCA GGG TGA TCC GAT GTC TC
53	Genomic exon scanning	58.9	AGC GTC GAG TCA TCT GGT GAA AG
54	Genomic exon scanning	59.7	CCT CTC TTT GGG AGG CTG GTT C
55	Genomic exon scanning	59.3	CGC CAC GAA GAA GAG TGT GCT AA
56	Genomic exon scanning	60	CCC TCA CCC TCT TGT CCT TAC CT
57	Genomic exon scanning	60.4	CAT GGC TCC CTA GCT ACT CTG GTC
58	Genomic exon scanning	57.8	TGA AGC TGG TTG CTT TCC AGA AG
59	Genomic exon scanning	56.9	CAA TAT TGG TTA GCC TGG GGT CA
60	Genomic exon scanning	57.5	CGG GTT GCA TGG GTC TAT TTT CT
61	Genomic exon scanning	60.9	AGC CAG CAG CAC CAT CCT ACT T
62	Genomic exon scanning	60.6	GGT GGG ACC TTG GCT CAG AAG TA
63	Genomic exon scanning	59.4	CTC AGG CAG AAT GCA GGT GAG TT
64	Genomic exon scanning	58	AAA AAC AGC TTT CCC GGT GTC TC
65	Genomic exon scanning	58.3	TCC AAA GTG CTA GGA TAA CAG ATC AGC
66	Genomic exon scanning	62.5	GTC CTA GGT GGG GCT GGT GGT TA
67	Genomic exon scanning	62.4	TAG CTA GCT GGA TCG GGC AGG TC
